# Supplementary material for: 3D-Printed, Liquid-Filled Capsules of Concentrated and Stabilized Polyphenol Epigallocatechin Gallate, Developed in a Clinical Trial
Source: Antioxidants (Basel). 2023 Feb 9;12(2):424. doi: 10.3390/antiox12020424 (PMC9952645; doi:10.3390/antiox12020424)
Supplement: Supplementary file 1 [file antioxidants-12-00424-s001.zip]

Archive with 1 entries (1 files):
- antioxidants-2194293-supplementary.pdf
